# Supplementary material for: Epigenetic landscape of 5-hydroxymethylcytosine and associations with gene expression in placenta
Source: Epigenetics. 2024 Mar 20;19(1):2326869. doi: 10.1080/15592294.2024.2326869 (PMC10956631; doi:10.1080/15592294.2024.2326869)
Supplement: Table S2_All_Significant_DHMRs.csv [file KEPI_A_2326869_SM9635.csv]

Gene	Chr	Start	End	p-value	FDR	Sidak-p	# probes	Location in Gene
B3GNT3	chr19	17905332	17906310	2.74E-32	5.48E-32	0	8	1st Exon
SMUG1	chr12	54577268	54577736	1.96E-27	5.88E-27	0	4	Body
CDCP1	chr3	45181094	45182104	5.01E-27	2.51E-26	0	4	Body
TOB2P1	chr6	28234525	28234681	4.34E-20	1.74E-19	0	4	Not in Gene
DNAAF1	chr16	84209087	84209610	1.03E-19	3.08E-19	0	3	Body
KCNE1	chr21	35883571	35884377	7.09E-19	7.09E-19	0	5	Body
P2RX7	chr12	121570559	121571069	1.07E-18	1.07E-18	0	7	1st Exon
CUL7	chr6	43021181	43022045	3.15E-18	3.15E-18	0	10	Body
SGSM1	chr22	25170368	25171163	1.21E-17	8.48E-17	0	3	Not in Gene
PSMD5	chr9	123606119	123606676	6.80E-17	6.80E-17	1.11E-16	4	Not in Gene
TMEM106A	chr17	41363502	41364122	7.73E-17	7.73E-17	3.33E-16	12	1st Exon
IL36RN	chr2	113825068	113825528	3.40E-16	6.81E-16	4.44E-16	3	Not in Gene
NOS1AP	chr1	162346511	162346614	5.07E-16	1.01E-15	4.77E-15	3	Not in Gene
ANKRD33B	chr5	10565679	10566783	5.74E-14	5.74E-14	2.40E-14	3	Not in Gene
JAK3	chr19	17905332	17905967	1.76E-14	1.76E-14	4.65E-14	7	Not in Gene
DDX19B	chr16	70332878	70333125	2.40E-14	2.40E-14	8.84E-14	7	TSS
RNF39	chr6	30038720	30039477	9.50E-15	9.50E-15	1.43E-13	21	3'UTR
ERCC6	chr10	50746568	50746730	3.72E-14	3.72E-14	1.46E-13	3	Body
MRPL2	chr6	43021181	43021777	7.52E-14	7.52E-14	1.50E-13	8	1st Exon
IL36RN	chr2	113819714	113820091	1.04E-13	1.04E-13	1.86E-13	5	Body
TMX4	chr20	8228450	8229346	1.71E-12	7.71E-12	3.31E-13	4	Not in Gene
SAR1B	chr5	133967994	133968722	2.64E-13	2.64E-13	3.40E-13	10	Body
VAMP3	chr1	7831168	7832358	1.02E-12	1.02E-12	7.68E-13	7	1st Exon
CHMP4A	chr14	24682303	24682695	3.51E-13	3.51E-13	1.05E-12	5	Body
TOB2P1	chr6	28192457	28192602	2.08E-13	4.16E-13	2.14E-12	3	Not in Gene
IER3	chr6	30711138	30711681	9.87E-14	9.87E-14	2.23E-12	12	3'UTR
STON2	chr14	81864623	81865008	5.46E-12	1.27E-11	3.43E-12	4	Body
SNCG	chr10	88717364	88717927	4.15E-12	1.25E-11	4.51E-12	5	Body
ARMS2	chr10	124220091	124220505	9.78E-12	2.93E-11	1.77E-11	4	Not in Gene
ABL1	chr9	133709810	133710065	4.76E-12	4.76E-12	1.83E-11	3	Not in Gene
CACNG4	chr17	64959947	64960283	4.39E-11	4.39E-11	7.48E-11	4	Not in Gene
DYRK1B	chr19	40324226	40325156	6.66E-11	6.66E-11	1.00E-10	12	Body
HTRA1	chr10	124220091	124220505	1.11E-10	3.32E-10	2.04E-10	4	Not in Gene
ADCY7	chr16	50300289	50300493	7.25E-11	7.25E-11	3.15E-10	6	TSS
S100A13	chr1	153588548	153590244	8.97E-10	8.97E-10	6.15E-10	9	Not in Gene
THSD7A	chr7	11871535	11871844	1.02E-09	1.70E-09	9.57E-10	4	Body
ATP1A4	chr1	160159453	160160767	1.57E-09	1.57E-09	1.29E-09	13	Not in Gene
PANK1	chr10	91352963	91353163	5.52E-10	5.52E-10	1.33E-09	3	Body
C2	chr6	32055370	32055630	3.41E-11	3.41E-11	1.87E-09	10	Not in Gene
AFF3	chr2	100722022	100722208	5.49E-10	5.49E-10	2.20E-09	3	Body
ZNF559	chr19	9488238	9488548	6.89E-10	6.89E-10	2.20E-09	3	Not in Gene
TUSC3	chr8	15397637	15398334	1.59E-08	1.59E-08	2.86E-09	7	1st Exon
DSEL	chr18	65296234	65296540	9.50E-11	1.40E-10	3.03E-09	3	Not in Gene
ETV7	chr6	36355542	36356245	2.48E-09	2.48E-09	3.19E-09	11	Not in Gene
PIK3C2B	chr1	204459579	204459648	2.10E-10	2.10E-10	3.24E-09	5	Body
ASXL3	chr18	31020973	31021066	1.82E-09	3.65E-09	4.06E-09	3	Not in Gene
CATSPERG	chr19	38794514	38794665	5.37E-10	5.37E-10	4.29E-09	5	Not in Gene
WDR91	chr7	134854206	134854552	3.10E-09	3.10E-09	5.08E-09	6	Not in Gene
ZBTB45	chr19	59024830	59024900	4.92E-10	4.92E-10	5.76E-09	3	1st Exon
SNCG	chr10	88719848	88720026	1.72E-09	2.58E-09	5.92E-09	3	Body
MMP24	chr20	33865797	33866065	1.67E-09	1.67E-09	6.39E-09	3	Not in Gene
LYNX1	chr8	143858414	143858637	8.85E-10	1.77E-09	6.63E-09	6	Not in Gene
NOP10	chr15	34631062	34631365	4.91E-09	4.91E-09	6.73E-09	3	Not in Gene
NOS1AP	chr1	162350943	162351058	9.18E-10	9.18E-10	7.11E-09	4	Not in Gene
AQP11	chr11	77299805	77300118	2.96E-09	2.96E-09	7.21E-09	4	Not in Gene
TMX4	chr20	8638883	8639259	1.73E-08	2.60E-08	7.97E-09	5	Not in Gene
OR52E4	chr11	5841482	5841689	2.13E-09	2.13E-09	8.13E-09	3	Not in Gene
CASQ1	chr1	160159453	160160767	1.12E-08	1.12E-08	9.28E-09	13	5'UTR
CBR1	chr21	37442104	37442386	5.73E-09	5.73E-09	1.22E-08	6	TSS
CCDC62	chr12	123258736	123259331	7.46E-09	7.46E-09	1.55E-08	10	1st Exon
SLC25A24	chr1	108742232	108742425	1.09E-08	1.09E-08	2.52E-08	4	Body
HPCAL1	chr2	10470114	10470466	9.94E-09	1.99E-08	2.93E-08	5	1st Exon
ERAP2	chr5	96210230	96210395	1.17E-08	1.17E-08	3.05E-08	3	Not in Gene
XDH	chr2	31637552	31637850	2.28E-08	2.28E-08	3.28E-08	3	Body
RABAC1	chr19	23578679	23578687	1.53E-11	1.53E-11	4.12E-08	3	Not in Gene
ZFP57	chr6	29631227	29631322	3.96E-10	3.96E-10	4.44E-08	3	Not in Gene
PDK2	chr17	48179239	48179460	1.40E-08	1.40E-08	9.36E-08	4	Body
EDEM2	chr20	34242979	34243250	3.03E-08	3.03E-08	1.09E-07	3	Not in Gene
HOXB2	chr17	46622012	46622155	1.45E-08	1.45E-08	1.48E-07	4	Body
ZNF208	chr19	22815701	22815854	9.89E-08	1.48E-07	1.54E-07	3	Not in Gene
SMUG1	chr12	54558274	54558300	3.12E-09	4.68E-09	1.68E-07	3	Not in Gene
SH3BP5	chr3	15311021	15311270	5.54E-08	5.54E-08	1.79E-07	4	Body
CALCOCO1	chr12	53693769	53694019	2.81E-08	2.81E-08	1.82E-07	6	Not in Gene
C2CD2	chr21	43374476	43374651	3.13E-08	3.13E-08	1.96E-07	3	Not in Gene
TRIM58	chr1	248083146	248083215	2.98E-08	1.19E-07	2.13E-07	3	Not in Gene
SLC27A1	chr19	17905589	17905836	4.34E-08	4.34E-08	2.75E-07	5	Not in Gene
ERGIC3	chr20	34242979	34243250	8.39E-08	8.39E-08	3.15E-07	3	Not in Gene
STARD5	chr15	81588069	81588309	1.47E-07	1.47E-07	3.38E-07	4	Not in Gene
SLCO4A1	chr20	61288142	61288352	4.36E-08	4.36E-08	3.59E-07	3	Body
RHOB	chr2	20650578	20650793	1.44E-07	1.44E-07	3.70E-07	3	Not in Gene
TRAPPC4	chr11	43918794	43918833	4.07E-10	4.07E-10	3.74E-07	6	Not in Gene
MED1	chr17	37608096	37608295	5.54E-08	5.54E-08	4.05E-07	3	Not in Gene
ZNF229	chr19	44429318	44429628	1.12E-07	1.12E-07	4.80E-07	3	Not in Gene
ZNF100	chr19	863054	863245	6.88E-09	6.88E-09	5.36E-07	4	Not in Gene
B4GALT4	chr3	118948906	118949199	3.96E-07	3.96E-07	5.53E-07	4	Body
PDGFD	chr11	103815860	103816170	6.61E-07	1.19E-06	5.69E-07	4	Body
SLC6A15	chr12	85307131	85307599	2.05E-06	2.05E-06	6.01E-07	6	Not in Gene
PRH1-PRR4	chr12	11322362	11322617	3.11E-08	3.11E-08	6.14E-07	3	Not in Gene
TRIM58	chr1	248005038	248005247	3.07E-07	4.09E-07	7.24E-07	3	Not in Gene
PLCB1	chr20	8229198	8229346	4.10E-07	6.14E-07	7.66E-07	3	Body
CDC42BPA	chr1	226856447	226856528	5.84E-08	6.82E-08	7.94E-07	3	Not in Gene
PURA	chr5	139493546	139493681	8.76E-08	8.76E-08	8.10E-07	6	Not in Gene
KATNB1	chr16	202482	202566	4.02E-09	4.02E-09	8.79E-07	3	Body
KRT81	chr12	52305261	52305476	2.24E-07	2.24E-07	1.33E-06	5	Not in Gene
TTLL4	chr2	219576383	219576540	1.52E-07	1.52E-07	1.53E-06	3	Not in Gene
GPNMB	chr7	23285742	23285804	1.98E-07	1.98E-07	1.62E-06	3	Not in Gene
FCHO1	chr19	17905589	17905836	3.07E-07	3.07E-07	2.05E-06	5	Not in Gene
LY6K	chr8	143782868	143782974	8.28E-09	8.28E-09	2.31E-06	3	Not in Gene
PHLDB1	chr11	2019624	2019737	7.52E-09	7.52E-09	2.38E-06	7	Not in Gene
P4HA2	chr5	132200490	132200667	6.65E-07	6.65E-07	3.22E-06	5	Not in Gene
CCDC124	chr19	17905589	17905836	6.45E-07	6.45E-07	4.48E-06	5	Not in Gene
ATF6B	chr6	32055447	32055630	3.47E-07	3.47E-07	2.75E-05	6	Not in Gene
CCL28	chr5	43040998	43041153	9.42E-06	9.42E-06	2.82E-05	3	Not in Gene
STK19	chr6	30158059	30158091	1.76E-07	1.76E-07	7.95E-05	3	Not in Gene
SPN	chr16	30124803	30124905	6.26E-05	6.26E-05	0.000822213	3	Not in Gene
LAT2	chr7	27209197	27209282	1.41E-05	1.41E-05	0.00283982	4	Not in Gene
BIRC5	chr17	75446431	75446593	0.003079947	0.003079947	0.027250821	5	Not in Gene
