# Supplementary material for: Epigenetic landscape of 5-hydroxymethylcytosine and associations with gene expression in placenta
Source: Epigenetics. 2024 Mar 20;19(1):2326869. doi: 10.1080/15592294.2024.2326869 (PMC10956631; doi:10.1080/15592294.2024.2326869)
Supplement: Table S1_All_Significant_eQTHMs.csv [file KEPI_A_2326869_SM9634.csv]

CpG	Gene	Statistic	p-value	FDR	Beta	r	r2	Direction of Correlation
cg03515999	PSMD5	12.17074759	1.34E-25	2.62E-18	0.297049862	0.660900392	0.436789328	+
cg16289896	ATP1A4	11.72025647	2.98E-24	2.91E-17	0.776609385	0.646783712	0.41832917	+
cg04677839	SLC6A15	11.4992113	1.35E-23	8.83E-17	1.539292729	0.639603709	0.409092904	+
cg15407162	TOB2P1	10.84759121	1.14E-21	5.59E-15	0.546593841	0.617427451	0.381216657	+
cg16289896	CASQ1	10.61634784	5.45E-21	2.13E-14	0.753718185	0.609183108	0.371104058	+
cg27213577	STON2	10.44625416	1.71E-20	5.02E-14	0.780326509	0.602989933	0.363596859	+
cg16389864	B3GNT3	-10.43895321	1.80E-20	5.02E-14	-0.076265331	-0.602721629	0.363273362	-
cg26251192	HEATR4	10.39642351	2.39E-20	5.84E-14	0.228797919	0.601154628	0.361386887	+
cg04627461	STBD1	10.2071767	8.46E-20	1.84E-13	0.786948357	0.594097082	0.352951343	+
cg05772903	DSEL	10.00491956	3.25E-19	6.34E-13	0.310124711	0.58639962	0.343864515	+
cg14112503	SMUG1	-9.864496965	8.22E-19	1.46E-12	-0.06892721	-0.580960186	0.337514738	-
cg01183122	KCNE1	9.838668358	9.74E-19	1.59E-12	1.473460749	0.579951109	0.336343289	+
cg10814298	DYRK1B	9.751634889	1.73E-18	2.60E-12	1.179017394	0.576531136	0.332388151	+
cg14298503	ATP2C2	9.671446395	2.93E-18	4.09E-12	1.004797386	0.57335308	0.328733755	+
cg10334928	STON2	9.637085462	3.67E-18	4.78E-12	0.906938432	0.571983299	0.327164894	+
cg20809402	TOB2P1	9.555599454	6.25E-18	7.63E-12	1.761324376	0.568715684	0.323437529	+
cg01733572	DNAAF1	9.378370307	1.98E-17	2.23E-11	0.184428924	0.561514807	0.315298878	+
cg01970114	CUL7	-9.37322596	2.05E-17	2.23E-11	-0.038422831	-0.561303858	0.315062021	-
cg10878397	STBD1	9.329599977	2.72E-17	2.80E-11	1.103812048	0.559510527	0.313052029	+
cg04517722	B3GNT3	-9.278161377	3.79E-17	3.71E-11	-0.092512035	-0.557385902	0.310679043	-
cg04940991	STON2	9.184214427	6.96E-17	6.48E-11	0.896008098	0.553477074	0.306336871	+
cg21694531	SLC30A8	9.110845559	1.12E-16	9.91E-11	0.178514643	0.55039877	0.302938805	+
cg06514344	B3GNT3	-9.095407432	1.23E-16	1.01E-10	-0.080265135	-0.549748163	0.302223042	-
cg08105571	ATP1A4	9.094963856	1.24E-16	1.01E-10	2.259779557	0.549729454	0.302202473	+
cg21558508	SAR1B	-8.954508879	3.04E-16	2.37E-10	-0.056460476	-0.543763882	0.295679159	-
cg16024904	B3GNT3	-8.948449193	3.16E-16	2.37E-10	-0.087942807	-0.543504632	0.295397284	-
cg03847020	ARFGAP3	8.865969776	5.34E-16	3.86E-10	0.319940115	0.539960433	0.291557269	+
cg15292565	SMUG1	8.856575954	5.67E-16	3.95E-10	0.256590608	0.53955494	0.291119533	+
cg21220670	ETV7	8.829662693	6.72E-16	4.53E-10	0.861768806	0.538391121	0.289864999	+
cg09228454	SMUG1	8.811277907	7.55E-16	4.92E-10	0.237399455	0.537594326	0.28900766	+
cg02657438	STON2	8.653247405	2.05E-15	1.29E-09	0.942365834	0.530685663	0.281627273	+
cg08183066	DDX19B	-8.46575015	6.64E-15	4.06E-09	-0.040200955	-0.522349398	0.272848893	-
cg21546132	PLA2G2F	8.386897696	1.09E-14	6.43E-09	0.567487335	0.518798078	0.269151445	+
cg25703541	GSTT1	-8.381146602	1.12E-14	6.47E-09	-0.218514658	-0.518538005	0.268881662	-
cg22424213	SGSM1	8.354204838	1.33E-14	7.34E-09	1.027188187	0.517317741	0.267617645	+
cg08105571	CASQ1	8.351560512	1.35E-14	7.34E-09	2.190742434	0.517197802	0.267493566	+
cg07612367	CUL7	-8.317663834	1.67E-14	8.81E-09	-0.042575617	-0.515657646	0.265902808	-
cg02912161	CUL7	-8.305240451	1.80E-14	9.26E-09	-0.042102166	-0.515091912	0.265319678	-
cg25148230	CDCP1	8.283169097	2.06E-14	1.03E-08	0.986896361	0.514085168	0.26428356	+
cg19778253	SCCPDH	8.271501182	2.22E-14	1.08E-08	0.745447817	0.513552097	0.263735757	+
cg04645556	TMX4	8.209870891	3.24E-14	1.55E-08	0.212471732	0.510726519	0.260841577	+
cg18955493	SGSM1	8.198554942	3.48E-14	1.62E-08	0.715624196	0.510205906	0.260310067	+
cg25519284	TUSC3	-8.151906194	4.63E-14	2.10E-08	-0.066321797	-0.508053807	0.258118671	-
cg17385905	TRPV5	-8.135226383	5.13E-14	2.28E-08	-0.988799932	-0.50728198	0.257335008	-
cg04905092	NARS2	8.111822641	5.92E-14	2.57E-08	0.390903923	0.506196954	0.256235356	+
cg17879066	PGM1	8.103071134	6.25E-14	2.65E-08	0.582092982	0.505790605	0.255824136	+
cg09153565	AQP3	-8.068391743	7.72E-14	3.21E-08	-0.462285571	-0.50417706	0.254194508	-
cg04139874	PDGFD	7.956413593	1.53E-13	6.22E-08	0.366164882	0.498930799	0.248931942	+
cg24483411	IL36RN	7.949989904	1.59E-13	6.33E-08	1.155372129	0.498628165	0.248630046	+
cg26251192	ACOT1	7.941003546	1.68E-13	6.55E-08	0.139183918	0.498204491	0.248207715	+
cg16744531	B3GNT3	-7.866528399	2.63E-13	1.01E-07	-0.102807081	-0.494679514	0.244707821	-
cg18334211	PRKAG2	-7.858213529	2.76E-13	1.04E-07	-0.067415175	-0.494284438	0.244317106	-
cg22131825	CUL7	-7.855671206	2.81E-13	1.04E-07	-0.033669341	-0.49416358	0.244197644	-
cg05196621	THNSL2	7.830521142	3.27E-13	1.18E-07	0.657187448	0.492966443	0.243015914	+
cg02216667	NOS1AP	7.803008262	3.85E-13	1.37E-07	0.834295934	0.491653622	0.241723284	+
cg07203561	P2RX7	-7.729424571	5.99E-13	2.09E-07	-0.373372576	-0.488125937	0.23826693	-
cg19768360	ST3GAL3	-7.723948079	6.19E-13	2.12E-07	-0.565445402	-0.487862425	0.238009746	-
cg21211480	TMEM106A	-7.708013504	6.81E-13	2.30E-07	-0.032524756	-0.487094944	0.237261485	-
cg06967124	FLT4	7.676271256	8.23E-13	2.73E-07	1.021912846	0.485562726	0.235771161	+
cg01358620	HEATR5A	-7.659725058	9.08E-13	2.96E-07	-0.347855273	-0.484762251	0.23499444	-
cg08526264	AQP11	-7.637322639	1.04E-12	3.33E-07	-0.146109625	-0.483676519	0.233942975	-
cg00571421	CUL7	-7.620876275	1.14E-12	3.61E-07	-0.037305836	-0.482878022	0.233171184	-
cg13054523	METRNL	7.593479691	1.35E-12	4.18E-07	0.521426601	0.481545197	0.231885777	+
cg08986950	ERAP1	7.575042215	1.50E-12	4.59E-07	0.023455311	0.480646341	0.231020905	+
cg11058900	CUL7	-7.496090136	2.39E-12	7.04E-07	-0.032898649	-0.476780133	0.227319295	-
cg11794635	RAB6B	7.495652146	2.40E-12	7.04E-07	0.495379507	0.476758607	0.227298769	+
cg15407162	ZKSCAN4	7.490979315	2.47E-12	7.04E-07	0.085124723	0.476528901	0.227079793	+
cg00648558	GJB5	7.4906293	2.47E-12	7.04E-07	0.430265905	0.476511691	0.227063391	+
cg17998522	PLA2R1	7.489869311	2.48E-12	7.04E-07	1.046912912	0.476474321	0.227027778	+
cg22593405	HOXB2	7.45688658	3.02E-12	8.42E-07	0.423575883	0.474850019	0.225482541	+
cg00832635	ZNF208	7.453043607	3.08E-12	8.49E-07	1.015540993	0.474660448	0.225302541	+
cg12022967	ATP8A2	7.39494539	4.34E-12	1.18E-06	0.120682614	0.471786444	0.222582449	+
cg01040129	TOB2P1	7.365750072	5.14E-12	1.38E-06	0.149531081	0.470336504	0.221216427	+
cg22247664	GSTM4	-7.354515563	5.49E-12	1.45E-06	-0.614743635	-0.469777541	0.220690938	-
cg02323744	ATP2C2	7.329797848	6.34E-12	1.65E-06	0.18805906	0.468545744	0.219535115	+
cg15127088	WNT7A	7.270445867	8.95E-12	2.30E-06	1.347390038	0.465576777	0.216761736	+
cg05237429	CDCP1	7.26612443	9.18E-12	2.33E-06	0.944189541	0.465359989	0.216559919	+
cg07054978	BTBD11	7.233490752	1.11E-11	2.78E-06	0.898782227	0.463720187	0.215036412	+
cg26121234	WNT7A	7.210798425	1.26E-11	3.13E-06	1.376352104	0.462577109	0.213977582	+
cg26335760	RAB6B	7.201089975	1.34E-11	3.27E-06	0.978851839	0.462087361	0.213524729	+
cg25485560	MAP3K5	-7.186617404	1.45E-11	3.51E-06	-0.293179137	-0.461356497	0.212849818	-
cg27540823	ERCC6	-7.173981676	1.56E-11	3.73E-06	-0.183695099	-0.460717626	0.212260731	-
cg06243115	DSEL	7.169396531	1.60E-11	3.78E-06	0.254365701	0.46048562	0.212047006	+
cg10490670	PIP5K1C	7.155122922	1.74E-11	4.05E-06	0.640103104	0.459762779	0.211381813	+
cg09000199	CDCP1	7.150923539	1.78E-11	4.10E-06	0.404088159	0.459549941	0.211186148	+
cg17125727	THSD7A	7.14071716	1.89E-11	4.30E-06	0.789195507	0.459032319	0.21071067	+
cg18685394	CCK	7.136329522	1.94E-11	4.33E-06	1.263053045	0.458809653	0.210506298	+
cg27563138	SLCO4A1	7.135589855	1.95E-11	4.33E-06	1.481209517	0.458772108	0.210471847	+
cg10325053	TMX4	7.103686495	2.34E-11	5.14E-06	0.448245251	0.457150358	0.20898645	+
cg20847471	B3GNT3	-7.093282953	2.48E-11	5.39E-06	-0.088967881	-0.456620524	0.208502303	-
cg21968849	DDX19B	-7.090508155	2.52E-11	5.42E-06	-0.039549052	-0.456479127	0.208373193	-
cg26466773	DNAAF1	7.084455922	2.61E-11	5.54E-06	1.878243823	0.456170598	0.208091614	+
cg05672540	TMX4	7.082748701	2.64E-11	5.54E-06	0.203283785	0.456083538	0.208012194	+
cg04688366	THSD7A	7.077568612	2.72E-11	5.65E-06	0.146687399	0.455819299	0.207771233	+
cg20809402	ZKSCAN4	7.059284536	3.02E-11	6.21E-06	0.284271975	0.454885654	0.206920958	+
cg02359409	PEX6	-7.055472452	3.08E-11	6.28E-06	-0.053514696	-0.454690807	0.20674373	-
cg14815361	PDLIM4	7.02110164	3.75E-11	7.55E-06	0.98790083	0.452931065	0.20514655	+
cg08279665	ATP1A4	-7.004937291	4.11E-11	8.20E-06	-0.108585025	-0.452101635	0.204395888	-
cg03438754	SGSM1	7.002966157	4.16E-11	8.21E-06	0.178414044	0.452000411	0.204304372	+
cg03316864	B3GNT3	-6.995315899	4.34E-11	8.48E-06	-0.067713236	-0.451607382	0.203949227	-
cg12294310	DSEL	6.981426168	4.70E-11	9.09E-06	0.080659588	0.450893129	0.203304613	+
cg10840704	TACSTD2	6.970647547	4.99E-11	9.57E-06	0.550343076	0.450338261	0.202804549	+
cg01743658	HEATR5A	6.964249737	5.18E-11	9.80E-06	1.142035891	0.450008664	0.202507798	+
cg10325053	PLCB1	6.962937327	5.22E-11	9.80E-06	0.56205477	0.44994103	0.20244693	+
cg21174128	PLCB1	6.9342116	6.14E-11	1.14E-05	0.088626147	0.448458725	0.201115228	+
cg23459486	PLCB1	6.926218603	6.42E-11	1.18E-05	0.430241566	0.448045611	0.200744869	+
cg12647020	ARFGAP3	-6.911155523	6.99E-11	1.28E-05	-0.035441897	-0.447266302	0.200047145	-
cg24252262	CDH12	6.894187252	7.69E-11	1.39E-05	0.276010827	0.446387204	0.199261536	+
cg06383401	IL36RN	6.881632133	8.25E-11	1.48E-05	0.392618846	0.445735911	0.198680502	+
cg17846098	DNAAF1	-6.877311118	8.46E-11	1.50E-05	-1.041515121	-0.445511596	0.198480582	-
cg07303975	ARMS2	-6.858696027	9.39E-11	1.65E-05	-0.643114997	-0.444544277	0.197619614	-
cg14343062	ERCC6	-6.839693876	1.04E-10	1.80E-05	-0.316696527	-0.443555239	0.19674125	-
cg14909555	TMEM65	6.839071116	1.05E-10	1.80E-05	0.541188907	0.443522798	0.196712472	+
cg25042239	CUL7	-6.839025107	1.05E-10	1.80E-05	-0.033390617	-0.443520401	0.196710346	-
cg00364287	P2RX7	6.832132827	1.09E-10	1.85E-05	0.719801738	0.443161245	0.196391889	+
cg03236032	DSEL	6.826999305	1.12E-10	1.89E-05	0.109029009	0.442893598	0.196154739	+
cg01750053	DPYD	6.818878097	1.17E-10	1.96E-05	0.145124882	0.442469941	0.195779649	+
cg08472247	DDX19B	-6.812206103	1.22E-10	2.02E-05	-0.044556524	-0.442121663	0.195471565	-
cg08377924	TMEM106A	-6.746368842	1.76E-10	2.89E-05	-0.035031116	-0.438674228	0.192435079	-
cg18061573	PGM1	6.672143888	2.65E-10	4.32E-05	0.564961985	0.434764233	0.189019938	+
cg12556325	LRRC61	6.660259107	2.83E-10	4.58E-05	0.458275932	0.434135872	0.188473956	+
cg02028568	SGSM1	6.628891605	3.37E-10	5.40E-05	0.172458334	0.432474394	0.187034101	+
cg10034572	PLA2R1	6.617886765	3.58E-10	5.69E-05	0.560131299	0.431890441	0.186529353	+
cg03318428	GRAMD4	6.599896207	3.95E-10	6.23E-05	0.381987588	0.430934632	0.185704657	+
cg11011131	ARMS2	6.594128952	4.08E-10	6.38E-05	1.579844396	0.43062792	0.185440405	+
cg27254924	LY6K	6.586902584	4.24E-10	6.58E-05	1.044870677	0.430243399	0.185109382	+
cg18336854	TUSC3	6.58517545	4.28E-10	6.59E-05	0.622536985	0.430151462	0.18503028	+
cg06288340	HPGD	6.577586637	4.47E-10	6.82E-05	0.83663118	0.429747344	0.18468278	+
cg06755741	P2RX7	-6.558141492	4.97E-10	7.53E-05	-0.610099986	-0.428710675	0.183792843	-
cg06289802	SLC9A3R1	6.537644506	5.56E-10	8.35E-05	0.441313988	0.427616094	0.182855524	+
cg03992114	ATP11A	6.530765663	5.77E-10	8.61E-05	0.467270711	0.427248328	0.182541133	+
cg11545871	IP6K3	6.523807697	5.99E-10	8.87E-05	0.106335811	0.426876115	0.182223218	+
cg06061081	AQP11	6.510391246	6.45E-10	9.43E-05	0.120185653	0.426157796	0.181610467	+
cg18569135	GAS7	6.508677919	6.51E-10	9.43E-05	0.262999084	0.426066006	0.181532242	+
cg11704068	SLCO4A1	6.508526493	6.51E-10	9.43E-05	0.932578281	0.426057893	0.181525328	+
cg24014795	STON2	6.505377254	6.63E-10	9.52E-05	0.411207377	0.425889139	0.181381559	+
cg17762770	PGM1	6.496437188	6.96E-10	9.92E-05	0.602977271	0.425409838	0.18097353	+
cg11012194	PSMD5	6.495043764	7.01E-10	9.93E-05	0.166040748	0.4253351	0.180909948	+
cg18894440	CRISPLD1	6.475960182	7.77E-10	0.000109331	0.213848698	0.42431066	0.180039536	+
cg03698089	PLCB1	6.47182035	7.95E-10	0.000111017	0.105181523	0.424088211	0.179850811	+
cg17507371	GHR	6.469477198	8.05E-10	0.000111075	0.493095779	0.42396227	0.179744007	+
cg24624696	DSEL	6.469111257	8.07E-10	0.000111075	0.134073584	0.423942599	0.179727327	+
cg26141324	B3GNT3	-6.465112328	8.25E-10	0.000112717	-0.083481467	-0.4237276	0.179545079	-
cg14936846	DSG2	6.454819302	8.72E-10	0.000118359	0.439604878	0.423173874	0.179076128	+
cg17192247	MAPRE3	6.44255314	9.32E-10	0.000125475	0.676906048	0.422513382	0.178517558	+
cg23459486	TMX4	6.441492819	9.37E-10	0.000125475	0.318423767	0.422456255	0.178469288	+
cg08279665	CASQ1	-6.416783203	1.07E-09	0.000142433	-0.104222378	-0.421123561	0.177345053	-
cg24835545	KCNC4	6.412133061	1.10E-09	0.000144793	1.016870352	0.420872453	0.177133622	+
cg27474431	IL36RN	-6.411237091	1.10E-09	0.000144793	-0.599507612	-0.42082406	0.177092889	-
cg25094921	SLC17A5	6.403419769	1.15E-09	0.000150024	0.411336779	0.420401675	0.176737568	+
cg15808331	CDCP1	6.398920367	1.18E-09	0.00015269	0.204787111	0.42015844	0.176533114	+
cg03252829	KCNK17	-6.391529982	1.23E-09	0.000157849	-0.154036452	-0.419758723	0.176197385	-
cg16935597	TMC6	6.389370823	1.24E-09	0.000158652	0.775521328	0.419641896	0.176099321	+
cg11463696	DDX19B	-6.373366773	1.35E-09	0.000171801	-0.033006165	-0.418775308	0.175372759	-
cg15623143	STARD5	-6.366211028	1.41E-09	0.000177387	-0.044145232	-0.418387468	0.175048073	-
cg09898793	KCNC4	6.363057074	1.43E-09	0.000179263	0.819728947	0.418216451	0.174905	+
cg12089439	TUSC3	-6.35761531	1.47E-09	0.000183404	-0.043202865	-0.417921279	0.174658195	-
cg02408321	PDLIM4	6.354476172	1.50E-09	0.000184237	0.5791152	0.417750945	0.174515852	+
cg06454698	GRAMD4	6.35441384	1.50E-09	0.000184237	0.342924827	0.417747562	0.174513026	+
cg22462856	SMUG1	6.352781503	1.51E-09	0.000184697	0.13857945	0.417658972	0.174439017	+
cg17270927	CFL2	6.350125817	1.53E-09	0.000186185	0.249276112	0.417514816	0.174318622	+
cg07739179	NAGS	6.34830969	1.55E-09	0.000186847	0.473752775	0.417416215	0.174236297	+
cg02527190	SLC27A6	6.340258539	1.62E-09	0.000193896	0.306340944	0.416978926	0.173871425	+
cg06993952	CEP128	6.307493604	1.93E-09	0.000229657	0.046317984	0.415196346	0.172388006	+
cg07019869	STON2	6.306354436	1.94E-09	0.000229659	0.415368946	0.415134284	0.172336473	+
cg08089513	FAM3B	6.287975724	2.14E-09	0.00025181	0.968608469	0.414132195	0.171505475	+
cg11940318	CDCP1	6.285623304	2.17E-09	0.000253463	0.380968337	0.414003822	0.171399164	+
cg15026277	TMEM106A	-6.271595038	2.33E-09	0.000271512	-0.026645676	-0.413237776	0.17076546	-
cg01703818	NARS2	6.269055245	2.37E-09	0.000273581	0.338527642	0.413098991	0.170650777	+
cg27426267	FAM118A	6.267397974	2.39E-09	0.000274382	0.265392894	0.413008415	0.170575951	+
cg07183362	LPCAT1	6.257682897	2.51E-09	0.000286611	0.506079724	0.412477205	0.170137445	+
cg08406047	PSMG1	6.257004431	2.52E-09	0.000286611	0.284918802	0.412440091	0.170106829	+
cg13330363	SPESP1	6.249345971	2.63E-09	0.000296795	1.396770727	0.412021014	0.169761316	+
cg15059622	PVR	6.242367551	2.73E-09	0.000306234	0.317359989	0.411638922	0.169446602	+
cg07876788	WDR91	6.238559686	2.78E-09	0.000310703	0.540726291	0.411430337	0.169274922	+
cg04861640	TOB2P1	-6.226973274	2.96E-09	0.000328523	-0.133596334	-0.410795265	0.16875275	-
cg02475902	MUC4	-6.211628538	3.21E-09	0.000353465	-1.625584674	-0.409953271	0.168061685	-
cg16485140	ZNF208	6.211028732	3.22E-09	0.000353465	0.095954148	0.409920337	0.168034683	+
cg10829629	SNCG	6.200140583	3.41E-09	0.000372334	0.361388704	0.409322219	0.167544679	+
cg02149965	VARS2	6.197900688	3.45E-09	0.000374677	0.428771202	0.40919911	0.167443911	+
cg11011131	HTRA1	6.195922505	3.49E-09	0.000376524	0.918127652	0.409090366	0.167354927	+
cg16712789	TMX4	6.192382654	3.55E-09	0.000381527	0.037232345	0.408895731	0.167195719	+
cg01660001	HEG1	6.177105456	3.85E-09	0.000411318	0.625428116	0.408055091	0.166508957	+
cg24940138	TMEM106A	-6.161132653	4.19E-09	0.000445021	-0.028046058	-0.407175064	0.165791532	-
cg16347629	GJB5	6.114043858	5.37E-09	0.000563835	0.839027901	0.404574083	0.163680189	+
cg02589828	SAR1B	-6.112581503	5.41E-09	0.000565135	-0.046873879	-0.404493151	0.163614709	-
cg07606636	PIK3C2B	6.106728308	5.57E-09	0.000579637	0.551851312	0.404169119	0.163352677	+
cg07722372	SV2B	6.100625577	5.76E-09	0.000595294	0.607602383	0.403831111	0.163079566	+
cg15573406	SNX25	6.094277474	5.95E-09	0.000612165	0.248082608	0.403479336	0.162795575	+
cg16253157	AMIGO1	6.08822162	6.14E-09	0.000628556	1.075825525	0.40314359	0.162524754	+
cg26251585	THSD7A	6.080910674	6.38E-09	0.000649637	0.560078144	0.402738042	0.162197931	+
cg04041654	NCF2	6.076200793	6.54E-09	0.000662367	0.317962107	0.402476653	0.161987456	+
cg08526264	PAK1	-6.063324216	6.99E-09	0.000704754	-0.044484386	-0.401761526	0.161412324	-
cg23663999	PDGFD	6.059384731	7.14E-09	0.000715691	0.429766861	0.401542592	0.161236453	+
cg15371526	SGSM1	6.058348242	7.18E-09	0.000715897	0.466987409	0.401484979	0.161190188	+
cg18236464	PAPPA2	6.050045305	7.50E-09	0.000743751	1.024540673	0.401023285	0.160819675	+
cg01811895	CBLB	-6.04748287	7.60E-09	0.000749934	-0.090543618	-0.400880736	0.160705364	-
cg08412750	FLT4	6.043381167	7.76E-09	0.000762268	0.644393464	0.400652497	0.160522423	+
cg05524458	ANKRD33B	6.042358265	7.80E-09	0.000762505	0.775179526	0.400595566	0.160476807	+
cg01067604	VAMP3	-6.034737657	8.12E-09	0.00078939	-0.029973818	-0.400171284	0.160137057	-
cg01691763	INPP5B	6.032819393	8.20E-09	0.000793355	0.227525624	0.400064444	0.160051559	+
cg11339420	DNAAF1	6.03092783	8.28E-09	0.000797248	0.927844721	0.399959074	0.159967261	+
cg19018267	PHYH	-6.021074624	8.71E-09	0.000835004	-0.119119014	-0.399409944	0.159528303	-
cg25817165	CNDP2	-6.020002479	8.76E-09	0.000835569	-0.051278892	-0.399350166	0.159480555	-
cg07005960	METRNL	6.011859866	9.14E-09	0.000867401	0.363698062	0.398896005	0.159118023	+
cg08150575	CEACAM19	6.00993464	9.23E-09	0.000871873	0.701161254	0.398788581	0.159032333	+
cg10578851	HPCAL1	6.007339404	9.36E-09	0.000879437	0.845990741	0.398643746	0.158916837	+
cg26586567	CSMD1	5.990386832	1.02E-08	0.000955561	0.293450054	0.397696922	0.158162842	+
cg17834632	METRNL	5.976805242	1.10E-08	0.00102021	0.44622693	0.396937454	0.157559342	+
cg07078958	SH3BP5	5.968230301	1.15E-08	0.001055515	0.055177814	0.396457532	0.157178575	+
cg23105600	LRFN5	5.968051847	1.15E-08	0.001055515	0.298274947	0.396447541	0.157170653	+
cg19157819	SYNPO2L	5.967390215	1.15E-08	0.001055515	0.540325453	0.396410497	0.157141282	+
cg01514075	VAMP3	5.966196781	1.16E-08	0.001055515	0.220950029	0.396343672	0.157088307	+
cg00995241	PLCB1	5.965662319	1.16E-08	0.001055515	0.082746114	0.396313744	0.157064584	+
cg27356188	TPPP	5.959321574	1.20E-08	0.001085571	0.469388933	0.395958584	0.156783201	+
cg18291850	PLCB1	-5.954546584	1.23E-08	0.001107507	-0.043124431	-0.395691009	0.156571374	-
cg21119074	MBOAT1	-5.95339722	1.24E-08	0.001108979	-0.219265386	-0.395626587	0.156520396	-
cg22362405	KCNE1	5.931870573	1.38E-08	0.001233312	0.526680478	0.39441894	0.1555663	+
cg15092561	PWP2	5.927741357	1.41E-08	0.001254052	0.100079128	0.394187056	0.155383435	+
cg02339392	TOB2P1	-5.92497644	1.43E-08	0.001266245	-0.178937776	-0.394031745	0.155261016	-
cg17484874	STEAP3	-5.923843822	1.44E-08	0.0012679	-0.124818011	-0.393968114	0.155210875	-
cg24312582	ANXA4	5.912882231	1.52E-08	0.001335307	0.347585869	0.393351993	0.15472579	+
cg23332989	WDR91	-5.907758614	1.56E-08	0.001364757	-0.508665921	-0.393063826	0.154499171	-
cg15863052	LYPD5	5.897740969	1.65E-08	0.001430296	0.329609603	0.392500071	0.154056306	+
cg16277399	ZNF559	5.884959015	1.76E-08	0.001520284	0.057405355	0.391780108	0.153491653	+
cg22963267	CACNG4	5.883804337	1.77E-08	0.001522555	1.310673177	0.391715033	0.153440667	+
cg27356188	CEP72	5.880655991	1.80E-08	0.001537947	0.530702521	0.391537571	0.15330167	+
cg20848186	ALOX5	5.880123114	1.80E-08	0.001537947	0.147823683	0.39150753	0.153278146	+
cg22131825	MRPL2	-5.874491064	1.85E-08	0.001575994	-0.016787171	-0.391189948	0.153029575	-
cg18382305	ASXL3	5.870967063	1.89E-08	0.001597685	0.159323201	0.390991164	0.15287409	+
cg17591198	PDP2	5.868311652	1.91E-08	0.001612524	0.322909009	0.39084134	0.152756953	+
cg03804409	GABRA4	5.86520863	1.94E-08	0.001631249	0.799102349	0.390666221	0.152620096	+
cg02557139	EXOC3L4	5.854771101	2.05E-08	0.001713136	0.528427308	0.390076868	0.152159963	+
cg15112803	RPS28	5.850214705	2.10E-08	0.00174594	0.490159985	0.389819442	0.151959198	+
cg06114320	HPCAL1	5.833470557	2.29E-08	0.001893299	0.478396261	0.38887265	0.151221938	+
cg07303975	HTRA1	-5.832122208	2.30E-08	0.001898288	-0.344086381	-0.388796354	0.151162605	-
cg21832243	TTC3	-5.820682556	2.44E-08	0.002003512	-0.201753685	-0.388148726	0.150659433	-
cg23088397	MYO1E	5.818214613	2.47E-08	0.002020301	0.199918957	0.388008934	0.150550933	+
cg15066323	KIF6	5.814642567	2.52E-08	0.002041641	0.526408729	0.387806554	0.150393923	+
cg15818787	POU6F2	5.814504583	2.52E-08	0.002041641	0.354939348	0.387798735	0.150387859	+
cg01502373	SGSM1	5.809664972	2.58E-08	0.00208377	0.156893516	0.387524448	0.150175197	+
cg04524477	TMEM106A	-5.80831766	2.60E-08	0.002089431	-0.049639923	-0.38744807	0.150116007	-
cg16989380	CLDN16	5.8038341	2.66E-08	0.002128735	0.596919102	0.387193843	0.149919072	+
cg07881650	CRISPLD1	5.802978285	2.67E-08	0.002129267	0.13238187	0.387145306	0.149881488	+
cg21744026	PAPPA2	5.799964227	2.71E-08	0.002153266	0.792516977	0.386974342	0.149749142	+
cg08220966	SNCG	5.790914707	2.84E-08	0.002245164	0.284521614	0.386460794	0.149351945	+
cg03104820	TMX4	5.787799715	2.88E-08	0.002271658	0.229899999	0.386283939	0.149215281	+
cg05659314	S100A13	-5.786089379	2.91E-08	0.002282207	-0.126302281	-0.386186815	0.149140256	-
cg00598758	TBX20	5.783434282	2.95E-08	0.002303825	0.094293397	0.386036017	0.149023807	+
cg13045913	ZFYVE19	5.778538148	3.02E-08	0.002352186	0.035317484	0.385757857	0.148809124	+
cg07031334	POLE4	5.774415809	3.08E-08	0.002391008	0.38892143	0.385523577	0.148628428	+
cg08504942	B3GNT3	5.773730248	3.09E-08	0.002391008	0.38807926	0.385484608	0.148598383	+
cg12601575	SEC14L5	5.768065254	3.18E-08	0.002450748	0.109052684	0.385162516	0.148350164	+
cg01775802	RGS6	5.767041568	3.20E-08	0.002453791	0.213838535	0.385104298	0.14830532	+
cg27383876	PDGFD	5.756987812	3.37E-08	0.002571442	0.193342634	0.384532285	0.147865078	+
cg14473416	AQP3	-5.755074378	3.40E-08	0.002586278	-0.853702311	-0.384423369	0.147781326	-
cg08670210	RNF141	5.747081953	3.54E-08	0.002675651	0.492908797	0.383968253	0.147431619	+
cg14240646	MASTL	-5.74679754	3.55E-08	0.002675651	-0.106192288	-0.383952052	0.147419178	-
cg16705185	CUL7	5.741598786	3.64E-08	0.002736082	0.027845522	0.383655861	0.147191819	+
cg27182293	ZNF611	-5.730239381	3.85E-08	0.002885954	-0.031365682	-0.383008262	0.146695329	-
cg04041654	ARPC5	5.725480196	3.95E-08	0.002944563	0.223450257	0.382736774	0.146487438	+
cg20972969	IL36RN	5.721176872	4.03E-08	0.002997494	0.983184888	0.382491205	0.146299522	+
cg13500480	ADCY7	5.711964108	4.22E-08	0.003127529	0.281154099	0.381965206	0.145897418	+
cg03653088	GAS7	5.703806817	4.40E-08	0.00324587	0.304158762	0.381499158	0.145541608	+
cg25724460	PDK2	5.693216001	4.64E-08	0.003409918	0.495880437	0.380893643	0.145079967	+
cg15052791	ADORA1	5.686538386	4.80E-08	0.003499522	0.171033644	0.380511608	0.144789083	+
cg25940196	NPAS3	5.678889484	4.99E-08	0.003622489	0.458008184	0.380073764	0.144456066	+
cg10324502	PHYH	5.67581336	5.06E-08	0.003664998	0.2486008	0.379897606	0.144322191	+
cg19548479	TMEM106A	-5.654334599	5.64E-08	0.004064729	-0.02710083	-0.378666449	0.14338828	-
cg08525331	GSTM3	-5.644319513	5.92E-08	0.004257001	-0.573714351	-0.378091699	0.142953332	-
cg07612367	MRPL2	-5.634011189	6.24E-08	0.004464675	-0.019630981	-0.377499662	0.142505995	-
cg19062298	AP2A2	5.626019372	6.49E-08	0.004628672	0.386644667	0.377040351	0.142159426	+
cg19205266	SMUG1	5.624583619	6.53E-08	0.004644857	0.096276232	0.376957805	0.142097187	+
cg22636562	CLDN8	5.623750097	6.56E-08	0.004647232	0.170375402	0.376909879	0.142061057	+
cg10997251	SAR1B	-5.622171966	6.61E-08	0.004657703	-0.03982526	-0.376819131	0.141992658	-
cg10507231	PIK3C2B	5.621843367	6.62E-08	0.004657703	0.432156575	0.376800234	0.141978416	+
cg26143719	C1QTNF6	-5.619883558	6.69E-08	0.004686398	-0.226376114	-0.376687521	0.141893488	-
cg12454169	LCLAT1	5.607212392	7.12E-08	0.004954974	0.062633346	0.375958365	0.141344692	+
cg03187338	IP6K3	5.605207608	7.19E-08	0.004986719	0.231209493	0.375842937	0.141257913	+
cg01970114	MRPL2	-5.601412766	7.33E-08	0.005063432	-0.016194631	-0.375624396	0.141093687	-
cg08925307	LRRC8E	-5.59689291	7.50E-08	0.005159838	-0.039286157	-0.37536402	0.140898147	-
cg14460291	CDH8	5.595558472	7.55E-08	0.005167434	0.107638065	0.37528713	0.14084043	+
cg06659352	LRCH1	5.595178541	7.56E-08	0.005167434	0.314702615	0.375265237	0.140823998	+
cg27569984	SNX25	5.592568845	7.66E-08	0.005216384	0.191225974	0.37511484	0.140711143	+
cg10645412	THSD7A	5.586680816	7.89E-08	0.005351935	0.368085271	0.374775403	0.140456603	+
cg01458219	ERVV-1	5.567809778	8.66E-08	0.005854571	0.145144516	0.373686499	0.1396416	+
cg04482110	TMEM106A	-5.563164328	8.86E-08	0.00596964	-0.024526383	-0.373418208	0.139441158	-
cg19811108	TRIM45	5.560695341	8.97E-08	0.006001379	0.5524464	0.373275577	0.139334657	+
cg13427828	CCK	5.558556244	9.06E-08	0.006044304	0.569234687	0.373151982	0.139242402	+
cg02265785	PDGFD	5.556514365	9.15E-08	0.006074494	0.058696109	0.373033986	0.139154355	+
cg08371186	CDCA7L	5.556165098	9.17E-08	0.006074494	0.082348781	0.373013801	0.139139296	+
cg06851354	SMUG1	5.555321167	9.21E-08	0.006079201	0.098453713	0.372965025	0.13910291	+
cg12658012	ARPC5	5.548194402	9.53E-08	0.006275183	0.7049934	0.372553005	0.138795741	+
cg11588907	ASXL3	5.54579666	9.65E-08	0.00632838	0.204447913	0.372414334	0.138692436	+
cg18371928	FAM184A	5.538584312	1.00E-07	0.00653503	0.77595437	0.371997067	0.138381818	+
cg25054324	A4GALT	5.534896796	1.02E-07	0.006614842	0.069842803	0.371783639	0.138223075	+
cg15907473	GPR180	5.534759249	1.02E-07	0.006614842	0.530455372	0.371775677	0.138217154	+
cg17548735	UNC5CL	5.529005647	1.05E-07	0.006772535	0.702557398	0.371442548	0.137969566	+
cg17092624	ZNF197	5.528616574	1.05E-07	0.006772535	0.050306369	0.371420015	0.137952828	+
cg00148729	EVC2	5.526033656	1.06E-07	0.006836425	0.060237048	0.371270415	0.137841721	+
cg04773602	SLC25A24	-5.52134806	1.09E-07	0.006972552	-0.032122293	-0.370998956	0.137640225	-
cg17548735	APOBEC2	5.518640098	1.10E-07	0.007042722	0.600313439	0.370842027	0.137523809	+
cg04645556	PLCB1	5.517821403	1.11E-07	0.00704803	0.196522613	0.370794577	0.137488618	+
cg08246428	ATP1A4	5.515975023	1.12E-07	0.007085066	0.25412706	0.370687552	0.137409262	+
cg22459204	ANKRD33B	5.515428822	1.12E-07	0.007085066	0.694578978	0.370655889	0.137385788	+
cg06575723	RRP7A	-5.514583242	1.12E-07	0.007091554	-0.190360689	-0.370606869	0.137349451	-
cg07636681	INF2	-5.513260726	1.13E-07	0.007114736	-0.686550384	-0.370530193	0.137292624	-
cg19563574	METRNL	5.511166058	1.14E-07	0.007143425	0.42626493	0.370408735	0.137202631	+
cg15729878	STON2	5.511132075	1.14E-07	0.007143425	0.758824093	0.370406764	0.137201171	+
cg10279470	NOS1AP	5.50902434	1.16E-07	0.007194608	0.398660114	0.370284529	0.137110632	+
cg16814023	ACTR8	-5.507574728	1.16E-07	0.007222887	-0.369035367	-0.370200449	0.137048372	-
cg09395732	SLC6A11	5.499868299	1.21E-07	0.007476932	0.938691282	0.369753311	0.136717511	+
cg25966812	ZFYVE19	5.497818187	1.22E-07	0.007528503	0.610996414	0.369634318	0.136629529	+
cg05703009	OR52E4	5.494415685	1.24E-07	0.0076308	0.359889567	0.369436788	0.13648354	+
cg19090871	ECHDC3	-5.491143008	1.26E-07	0.007729603	-0.546990871	-0.369246748	0.136343161	-
cg15769472	FKBP2	-5.489127698	1.27E-07	0.007781741	-0.051098283	-0.369129698	0.136256734	-
cg05904364	RHOB	-5.48111531	1.32E-07	0.008057981	-0.297089655	-0.368664164	0.135913266	-
cg09150320	STARD5	5.480712559	1.33E-07	0.008057981	0.74781194	0.368640756	0.135896007	+
cg21088514	KCNE1	5.473864847	1.37E-07	0.008287516	1.154339807	0.368242659	0.135602656	+
cg26293310	SAR1B	-5.473689618	1.37E-07	0.008287516	-0.031924797	-0.36823247	0.135595152	-
cg26826957	ICA1	5.465708542	1.43E-07	0.008589914	0.049124865	0.367768223	0.135253466	+
cg23890469	SNCG	5.46118121	1.46E-07	0.00872781	0.625706577	0.367504752	0.135059743	+
cg07734889	CRISPLD1	5.456702463	1.49E-07	0.008878089	0.279729412	0.367244022	0.134868172	+
cg07925587	KRT80	5.456423655	1.49E-07	0.008878089	0.522343402	0.367227788	0.134856249	+
cg02475902	MUC20	-5.455093834	1.50E-07	0.008908672	-0.83823448	-0.367150355	0.134799383	-
cg23645969	DISP2	5.44980523	1.54E-07	0.0091133	0.169579266	0.36684233	0.134573295	+
cg22497336	KRT80	5.445258333	1.58E-07	0.009289001	0.210257607	0.366577409	0.134378997	+
cg20073882	NAA11	-5.442326861	1.60E-07	0.009394021	-0.055302363	-0.366406562	0.134253769	-
cg07709181	CRISPLD1	5.426168367	1.73E-07	0.010130275	0.255835037	0.365464174	0.133564063	+
cg01146238	RTN4	-5.424923823	1.74E-07	0.010161185	-0.116597016	-0.365391544	0.13351098	-
cg24752487	CYP1B1	5.422662199	1.76E-07	0.010186547	1.14097587	0.365259541	0.133414532	+
cg13588073	PRKAG2	5.422571079	1.76E-07	0.010186547	0.270984228	0.365254222	0.133410647	+
cg07436701	SNCG	5.419479299	1.79E-07	0.010309857	0.529619823	0.365073728	0.133278827	+
cg07165018	STBD1	5.418547179	1.80E-07	0.010326073	0.749098845	0.365019304	0.133239093	+
cg17417378	ZNF205	5.40458362	1.92E-07	0.010951679	0.204502916	0.364203564	0.132644236	+
cg14449309	VPS16	5.401275955	1.95E-07	0.011095932	0.092304031	0.36401021	0.132503433	+
cg13996963	TUSC3	-5.400403328	1.96E-07	0.011110549	-0.040439563	-0.363959191	0.132466293	-
cg04896851	SGSM1	5.398656296	1.98E-07	0.011157329	0.27708441	0.363857041	0.132391946	+
cg02992311	FBXO27	-5.397993087	1.98E-07	0.011157329	-0.06966862	-0.363818259	0.132363725	-
cg21116203	UNC13B	5.397743094	1.99E-07	0.011157329	0.175119483	0.36380364	0.132353088	+
cg26876215	CDON	5.394131016	2.02E-07	0.011288899	0.074777791	0.363592382	0.13219942	+
cg22636562	KRTAP26-1	5.391070184	2.05E-07	0.011424394	0.185154414	0.363413321	0.132069242	+
cg12836958	SNX25	5.388841467	2.07E-07	0.011500587	0.132633182	0.363282913	0.131974475	+
cg00738291	HNRNPA1L2	5.388516727	2.08E-07	0.011500587	0.079221904	0.36326391	0.131960669	+
cg14815361	P4HA2	5.385786213	2.10E-07	0.011620245	0.477017826	0.363104109	0.131844594	+
cg12658012	NCF2	5.383901285	2.12E-07	0.011693387	0.929501655	0.362993776	0.131764482	+
cg12884378	EYA2	5.37591852	2.21E-07	0.01209589	0.759868994	0.362526342	0.131425349	+
cg09355348	PLA2G2F	5.375718459	2.21E-07	0.01209589	0.400874356	0.362514624	0.131416853	+
cg23147597	CEACAM19	5.370934313	2.26E-07	0.012309003	0.407682664	0.362234351	0.131213725	+
cg01682590	WNT7A	5.365925437	2.32E-07	0.012574476	0.874839572	0.361940808	0.131001148	+
cg01288797	GSTT1	-5.363322222	2.35E-07	0.012676376	-1.964813823	-0.361788205	0.130890705	-
cg26792694	FAM118A	5.36309744	2.35E-07	0.012676376	0.466018502	0.361775026	0.13088117	+
cg00773965	VAMP3	-5.361710252	2.36E-07	0.012726116	-0.033888514	-0.361693695	0.130822329	-
cg13845211	ERAP2	-5.357492295	2.41E-07	0.012951268	-1.300683449	-0.361446343	0.130643459	-
cg03147584	TRIM58	5.354081859	2.45E-07	0.013129303	0.457003461	0.36124629	0.130498882	+
cg19539664	ZNF502	5.352234939	2.47E-07	0.013210171	0.036265811	0.361137931	0.130420605	+
cg18763720	DYRK1B	5.348420269	2.52E-07	0.013417846	0.047064467	0.360914077	0.130258971	+
cg09331735	DIP2C	5.346087474	2.55E-07	0.013532143	0.449233661	0.360777152	0.130160154	+
cg03182620	DIP2C	5.345473095	2.56E-07	0.013535341	0.418182324	0.360741087	0.130134132	+
cg08453609	POSTN	5.329423332	2.76E-07	0.014578975	0.172897924	0.359798363	0.129454862	+
cg02019444	ITSN1	-5.326794037	2.79E-07	0.014723984	-0.195652904	-0.359643819	0.129343676	-
cg26217936	COX6C	-5.320286943	2.88E-07	0.015149111	-0.218707872	-0.35926122	0.129068624	-
cg11692488	PDGFD	5.316828142	2.93E-07	0.015360625	0.061205559	0.359057779	0.128922489	+
cg22413023	DSCAM	5.314295249	2.97E-07	0.01550628	0.24980152	0.358908765	0.128815502	+
cg06161915	ARF5	-5.313080714	2.98E-07	0.015530975	-0.199219624	-0.358837303	0.12876421	-
cg11377286	SDCBP	5.312847142	2.99E-07	0.015530975	0.293483935	0.358823559	0.128754347	+
cg08163621	THAP3	-5.310540411	3.02E-07	0.01562011	-0.047883602	-0.358687813	0.128656947	-
cg06543640	FZD10	5.309669099	3.03E-07	0.015643912	0.730446654	0.358636532	0.128620162	+
cg01111341	RAB6B	5.306150079	3.08E-07	0.015867326	0.615823906	0.358429388	0.128471626	+
cg18649503	TOB2P1	5.301847901	3.15E-07	0.016107307	0.305408142	0.358176073	0.128290099	+
cg13644197	METRNL	5.301360413	3.16E-07	0.016107307	0.379057791	0.358147364	0.128269534	+
cg22741977	FBXO32	-5.299778426	3.18E-07	0.016187149	-0.141934458	-0.358054192	0.128202805	-
cg07971797	SGSM1	5.29296004	3.29E-07	0.016592498	0.27803027	0.357652498	0.127915309	+
cg23432370	CLASP1	5.292422562	3.29E-07	0.016592498	0.162359376	0.357620825	0.127892655	+
cg21158502	GCNT4	-5.290852725	3.32E-07	0.016674194	-0.201491105	-0.357528309	0.127826492	-
cg17157956	RRP7A	-5.28195801	3.46E-07	0.017351511	-0.212037484	-0.357003913	0.127451794	-
cg10395101	ANGPT2	-5.267176131	3.71E-07	0.018520802	-1.244270369	-0.356131686	0.126829778	-
cg18362112	ISL1	5.263299544	3.78E-07	0.01881715	0.276055772	0.355902788	0.126666795	+
cg07236562	MTSS1	5.261489295	3.82E-07	0.01893149	0.242716937	0.355795878	0.126590706	+
cg12806347	METRNL	5.258797482	3.87E-07	0.019126505	0.787503861	0.355636878	0.126477589	+
cg22990871	C2CD2	5.25581301	3.92E-07	0.019350426	0.340371911	0.355460555	0.126352206	+
cg08741843	ZNF595	5.254763506	3.94E-07	0.019389521	0.052868297	0.355398541	0.126308123	+
cg05703009	TRIM5	5.254326194	3.95E-07	0.019389521	0.074038522	0.355372699	0.126289755	+
cg06773033	TOE1	5.249259966	4.04E-07	0.019761849	0.273890969	0.355073267	0.126077025	+
cg12061069	RAP1GAP2	5.248598015	4.06E-07	0.019774542	0.320236251	0.355034135	0.126049237	+
cg21999269	LAMB4	5.247920892	4.07E-07	0.019788784	0.5360192	0.354994105	0.126020814	+
cg13927938	PIK3C2B	5.245258823	4.12E-07	0.019990366	0.351826084	0.354836708	0.125909089	+
cg18806980	ATP2C2	5.24145659	4.20E-07	0.020262208	0.10929862	0.354611846	0.125749561	+
cg01183703	ADCY2	5.241141505	4.20E-07	0.020262208	0.043438073	0.354593209	0.125736344	+
cg14751503	OVCH2	5.24084302	4.21E-07	0.020262208	1.115249707	0.354575554	0.125723823	+
cg01784614	CARD6	5.238571886	4.25E-07	0.020380941	0.318695926	0.354441205	0.125628568	+
cg12793733	ATP10D	-5.237559832	4.27E-07	0.020382383	-0.138409746	-0.35438133	0.125586127	-
cg08220278	QSOX1	-5.237524257	4.28E-07	0.020382383	-0.197091454	-0.354379225	0.125584635	-
cg08827804	KCNJ2	5.225942925	4.52E-07	0.021478016	0.234079651	0.353693738	0.12509926	+
cg07435254	SNX25	5.224111307	4.56E-07	0.021575146	0.215928539	0.353585274	0.125022546	+
cg09655116	CHMP4A	-5.223961478	4.56E-07	0.021575146	-0.020273483	-0.353576401	0.125016271	-
cg07816074	SH3TC1	5.22285796	4.58E-07	0.021635576	0.231062392	0.353511046	0.124970059	+
cg05957477	TMX4	5.220964613	4.62E-07	0.021725054	0.227362429	0.353398901	0.124890783	+
cg07277633	ATP2C2	5.220325659	4.64E-07	0.021727374	0.278957639	0.353361052	0.124864033	+
cg22072332	MUC15	5.219926798	4.65E-07	0.021727374	0.670923633	0.353337424	0.124847335	+
cg05940672	HPCAL1	5.213877022	4.78E-07	0.022303665	0.743942871	0.352978963	0.124594148	+
cg12200611	AFF3	5.21283418	4.80E-07	0.02236035	0.517157877	0.352917156	0.124550519	+
cg16537292	ERICH1	5.212150156	4.82E-07	0.022379365	0.310812345	0.352876614	0.124521905	+
cg15274858	MYEF2	5.210515252	4.86E-07	0.022393107	0.252095428	0.352779704	0.124453519	+
cg00766382	N4BP1	5.206110343	4.96E-07	0.022796122	0.17225723	0.352518543	0.124269323	+
cg26880549	LYNX1	5.205735739	4.97E-07	0.022796122	0.34692877	0.35249633	0.124253662	+
cg08150575	CBLC	5.20119239	5.08E-07	0.023126725	0.615244418	0.352226868	0.124063766	+
cg13892059	DDX19B	-5.190159788	5.35E-07	0.024246893	-0.028725234	-0.351572169	0.12360299	-
cg07735013	IL36RN	5.187204933	5.42E-07	0.024472741	0.583151195	0.351396734	0.123479665	+
cg20004389	ANO2	5.182380548	5.55E-07	0.024842106	0.572732159	0.351110222	0.123278388	+
cg26293019	ISL1	5.180401974	5.60E-07	0.024979669	0.879639104	0.350992689	0.123195868	+
cg11708454	CATSPERG	5.176316765	5.71E-07	0.025405713	0.05833151	0.350749964	0.123025537	+
cg05747095	ETV7	-5.174385849	5.76E-07	0.025578869	-0.048292013	-0.350635213	0.122945052	-
cg26446133	CNDP2	-5.168723483	5.91E-07	0.026208246	-0.153145412	-0.350298617	0.122709121	-
cg10057218	ORMDL3	5.164541827	6.03E-07	0.026606722	0.53404917	0.350049953	0.12253497	+
cg08481002	NARS2	5.161929672	6.10E-07	0.026873918	0.167263426	0.349894583	0.122426219	+
cg09489281	NNT	-5.159311878	6.18E-07	0.027144536	-0.027077334	-0.349738849	0.122317262	-
cg07474359	BTBD16	5.152743049	6.37E-07	0.027681679	0.900708192	0.349347937	0.122043981	+
cg21256968	SCARB2	5.149339843	6.48E-07	0.028063813	0.533729638	0.34914534	0.121902468	+
cg18318704	SAR1B	-5.146769561	6.55E-07	0.028256144	-0.037702637	-0.348992295	0.121795622	-
cg14590806	WDR91	-5.1464941	6.56E-07	0.028256144	-0.300687232	-0.348975892	0.121784173	-
cg04422802	ZNF208	5.146463121	6.56E-07	0.028256144	0.078113534	0.348974047	0.121782885	+
cg17589576	SLC6A15	5.143288016	6.66E-07	0.028428405	0.257869401	0.348784946	0.121650939	+
cg21603313	CELF2	5.138870567	6.80E-07	0.028832686	0.057240224	0.348521784	0.121467434	+
cg16125375	PPP2R2B	5.112909873	7.68E-07	0.032024223	0.507588799	0.346973553	0.120390646	+
cg25940485	TRIM45	5.112677706	7.68E-07	0.032024223	0.415594698	0.346959694	0.120381029	+
cg11268590	GLRB	5.111067345	7.74E-07	0.032196595	0.615379304	0.346863561	0.12031433	+
cg21032929	FAM171B	5.105931702	7.93E-07	0.032835679	0.685070824	0.346556907	0.12010169	+
cg02498072	SNX29	5.104733868	7.97E-07	0.032949352	0.436522814	0.346485368	0.12005211	+
cg11316709	ZNF28	5.102718647	8.05E-07	0.033189462	0.1525352	0.346364997	0.119968711	+
cg22990475	FAM98A	5.101376356	8.10E-07	0.033256939	0.180971211	0.346284811	0.11991317	+
cg16280624	RPSA	5.097334451	8.25E-07	0.033605266	0.392048489	0.346043309	0.119745972	+
cg08160623	OR52E4	5.096254606	8.29E-07	0.033634165	0.626826795	0.345978778	0.119701315	+
cg15791719	LRRC8D	5.094685403	8.35E-07	0.033798322	0.270204687	0.345884993	0.119636428	+
cg07321742	TMX4	-5.094315237	8.37E-07	0.033798322	-0.026902591	-0.345862868	0.119621124	-
cg05871892	INPP1	-5.093060892	8.42E-07	0.033925709	-0.402780319	-0.345787892	0.119569266	-
cg14960550	NAALAD2	5.091642605	8.47E-07	0.034079621	0.594200016	0.345703108	0.119510639	+
cg10981598	NNAT	-5.091123441	8.49E-07	0.034091723	-0.04752372	-0.345672071	0.119489181	-
cg18642179	MGMT	5.090120799	8.53E-07	0.034180601	0.426966856	0.345612127	0.119447742	+
cg10624236	TAF5L	5.089518227	8.56E-07	0.034206251	0.246865958	0.3455761	0.119422841	+
cg05672540	PLCB1	5.088825286	8.58E-07	0.034246418	0.196207848	0.345534667	0.119394206	+
cg19071879	AFF3	5.087063466	8.66E-07	0.034457262	0.158083077	0.345429315	0.119321412	+
cg25785733	PPP2R2B	5.081251612	8.89E-07	0.035171501	0.803637076	0.345081688	0.119081372	+
cg12689806	TRIM58	5.081123286	8.90E-07	0.035171501	0.071293666	0.345074011	0.119076073	+
cg27060295	ICA1	5.078734029	9.00E-07	0.035310973	0.449043829	0.344931059	0.118977435	+
cg25063515	CA10	5.071294947	9.31E-07	0.03621923	0.076332153	0.344485816	0.118670478	+
cg14909555	TRMT12	5.068639689	9.43E-07	0.036560687	0.216861479	0.344326838	0.118560971	+
cg04304338	ANKRD33B	5.066202215	9.53E-07	0.036696412	0.637715148	0.344180873	0.118460473	+
cg13136938	HMOX1	5.065485795	9.57E-07	0.036696412	0.213587693	0.344137966	0.11843094	+
cg01287209	FAM171B	5.062817501	9.68E-07	0.036962817	0.707940139	0.343978142	0.118320962	+
cg08392199	LIFR	5.05272383	1.01E-06	0.038213833	0.193498351	0.343373287	0.117905214	+
cg04220914	HEXB	-5.047266654	1.04E-06	0.038742416	-0.537878413	-0.343046091	0.117680621	-
cg01964975	NOS1AP	5.04507231	1.05E-06	0.039062289	0.330505676	0.34291449	0.117590347	+
cg18140087	SPINK5	5.036421366	1.09E-06	0.040421379	0.546826394	0.342395471	0.117234658	+
cg13570585	PLCB1	5.035942039	1.10E-06	0.040434322	0.073658326	0.342366704	0.11721496	+
cg03730490	PEPD	5.032119783	1.12E-06	0.041075077	0.042501544	0.342137277	0.117057917	+
cg04907746	ARAP2	5.029383144	1.13E-06	0.041517743	0.202684864	0.341972976	0.116945517	+
cg02007844	KCNJ8	5.027423515	1.14E-06	0.041815333	0.056590332	0.341855306	0.11686505	+
cg14842970	ASXL3	5.025349621	1.15E-06	0.042137248	0.141036219	0.341730756	0.11677991	+
cg08875710	DMXL1	5.021431552	1.17E-06	0.042823346	0.110031839	0.341495404	0.116619111	+
cg26923577	STARD5	5.01603179	1.20E-06	0.043546486	0.398593148	0.341170944	0.116397613	+
cg18349420	AQP11	5.015509985	1.20E-06	0.043546486	0.062330363	0.341139583	0.116376215	+
cg15689283	PDGFD	5.011553026	1.23E-06	0.04411921	0.13584813	0.340901732	0.116213991	+
cg01159543	CBR1	-5.008151637	1.25E-06	0.044600386	-0.047718187	-0.340697223	0.116074598	-
cg05359525	SLC44A5	5.006138964	1.26E-06	0.044779798	0.391210244	0.340576188	0.11599214	+
cg23858094	ASXL3	5.0060203	1.26E-06	0.044779798	0.090104725	0.340569052	0.115987279	+
cg07528940	PDGFD	5.001477384	1.28E-06	0.045569887	0.232158033	0.340295793	0.115801227	+
cg25339619	KCNJ2	4.994609355	1.33E-06	0.046772565	0.042949698	0.339882513	0.115520123	+
cg03125975	PDGFD	4.993387362	1.33E-06	0.046818908	0.081891833	0.33980896	0.115470129	+
cg01918824	TRIM45	4.988367447	1.36E-06	0.047528237	0.529329106	0.339506739	0.115264826	+
cg20459238	SNCG	4.987795318	1.37E-06	0.04756807	0.534469433	0.339472288	0.115241434	+
cg13919821	ZNF502	4.987374783	1.37E-06	0.047575058	0.349780943	0.339446964	0.115224242	+
cg06765956	LRFN5	4.979960458	1.42E-06	0.049042015	0.080707058	0.339000367	0.114921249	+
cg18452347	RPL23AP53	4.972357629	1.47E-06	0.050008051	0.269142243	0.338542177	0.114610805	+
cg15534578	TRIB1	4.972232816	1.47E-06	0.050008051	0.021803835	0.338534653	0.114605711	+
cg25256669	RAB27A	-4.96677945	1.51E-06	0.050850547	-0.037607932	-0.33820585	0.114383197	-
cg00529567	HEG1	4.947506564	1.64E-06	0.053818636	0.452170065	0.337042829	0.113597869	+
cg23678338	ATP10D	4.943151271	1.68E-06	0.054439699	0.277623824	0.336779795	0.11342063	+
cg05498539	SNCG	4.938414895	1.71E-06	0.055348887	0.657817479	0.336493656	0.113227981	+
cg23098371	CDC7	-4.937213297	1.72E-06	0.055560125	-0.169031687	-0.336421049	0.113179122	-
cg22492435	ABCC2	4.92044936	1.86E-06	0.059075162	0.455664644	0.335407457	0.112498162	+
cg09818397	LRRC8B	4.908818559	1.96E-06	0.06166913	0.178649271	0.334703542	0.112026461	+
cg21856508	CRISPLD1	4.898154023	2.06E-06	0.063893068	0.061478832	0.334057615	0.11159449	+
cg00437019	STON2	4.895322172	2.08E-06	0.064510635	0.242136154	0.333886016	0.111479872	+
cg13944161	CPVL	-4.89316355	2.10E-06	0.064834365	-0.057123982	-0.333755191	0.111392527	-
cg10202113	DPYD	4.888374151	2.15E-06	0.065939268	0.405772777	0.333464855	0.11119881	+
cg09361995	TTPA	4.878854075	2.24E-06	0.067558883	0.660032042	0.332887462	0.110814062	+
cg20379470	STON1	4.878366896	2.25E-06	0.067603188	0.176003927	0.332857904	0.110794385	+
cg15248091	CBLB	4.841646841	2.65E-06	0.076589812	0.570765698	0.33062725	0.109314379	+
cg14145653	INSL6	4.832505488	2.76E-06	0.07905047	0.545172977	0.330071071	0.108946912	+
cg26616283	THSD7A	-4.82970784	2.80E-06	0.079696259	-0.058491247	-0.329900787	0.108834529	-
cg11281200	FGF12	4.825131024	2.85E-06	0.080985342	0.096909541	0.329622142	0.108650757	+
cg15400117	THSD7A	-4.813322361	3.01E-06	0.083932267	-0.051652738	-0.328902811	0.108177059	-
cg16511333	DPYD	4.776740716	3.54E-06	0.092302281	0.104012532	0.326670785	0.106713802	+
cg05946623	CDH8	4.763794414	3.75E-06	0.096237665	0.104370953	0.325879554	0.106197484	+
cg09662906	PDGFD	4.725605008	4.44E-06	0.108353075	0.0983238	0.323541567	0.104679146	+
cg13721814	PEX13	4.679924545	5.43E-06	0.121490359	0.018939282	0.32073717	0.102872332	+
cg05448511	TRIM24	-4.592930065	7.92E-06	0.150415732	-0.179022893	-0.315373074	0.099460176	-
cg03930781	TRIM24	-4.54842186	9.59E-06	0.166157815	-0.21737595	-0.312616915	0.097729336	-
